# Supplementary material for: A Meta-Analysis and Systematic Review of Normothermic and Hypothermic Machine Perfusion in Liver Transplantation
Source: J Clin Med. 2022 Dec 28;12(1):235. doi: 10.3390/jcm12010235 (PMC9820958; doi:10.3390/jcm12010235)
Supplement: Supplementary file 1 [file jcm-12-00235-s001.zip]

Archive with 4 entries (4 files):
- Figure  S1.png
- Figure  S2.png
- Figure  S3.png
- Figure  S4.png
